# Supplementary material for: Homo- Versus Hetero- [2+2+2] Rhodium-Catalyzed Cycloaddition: Effect of a Self-Assembled Capsule on the Catalytic Outcome
Source: Molecules. 2025 Jul 21;30(14):3052. doi: 10.3390/molecules30143052 (PMC12300146; doi:10.3390/molecules30143052)
Supplement: Supplementary file 1 [file molecules-30-03052-s001.zip]

Archive with 1 entries (1 files):
- molecules-3766850-supplementary.pdf
